# Supplementary material for: Combining Metabolic Engineering and Multiplexed Screening Methods for 3-Hydroxypropionic Acid Production in Pichia pastoris
Source: Front Bioeng Biotechnol. 2022 Jul 22;10:942304. doi: 10.3389/fbioe.2022.942304 (PMC9354023; doi:10.3389/fbioe.2022.942304)
Supplement: Supplementary file 2 [file DataSheet2.xlsx]

## Sheet: DeepWell plates screenings
	[3-HP] (g/L)	[3-HP] Average (g/L)	[3-HP] SD g/L	[Glycerol] in BMG (g/L)	3-HP Yield (g/g)	3-HP Yield Average (g/g)	3-HP Yield SD (g/g)	3-HP Yield Average (Cmol/Cmol)	3-HP Yield SD (Cmol/Cmol)
PpHP2.2	1.6704	1.59656	0.064183	12.6	0.132571	0.126711	0.00509389	0.129527	0.00520709
PpHP2.2	1.5541			12.6	0.123341
PpHP2.2	1.56519			12.6	0.124221
PpHP6.5	1.85818	1.80419	0.0482534	12.6	0.147474	0.14319	0.00382963	0.146372	0.00391473
PpHP6.5	1.76526			12.6	0.1401
PpHP6.5	1.78913			12.6	0.141994
PpHP7.5	1.80323	1.81088	0.0158744	12.7	0.141986	0.142589	0.00124995	0.145758	0.00127773
PpHP7.5	1.80028			12.7	0.141754
PpHP7.5	1.82913			12.7	0.144026
PpHP8.9	2.29406	2.29196	0.00233892	12.7	0.180635	0.180469	0.000184167	0.18448	0.00018826
PpHP8.9	2.28944			12.7	0.180271
PpHP8.9	2.29238			12.7	0.180503
PpHP9.1	1.79583	1.81751	0.0189	13.16	0.136461	0.138109	0.00143617	0.141178	0.00146809
PpHP9.2	1.82617			13.16	0.138766
PpHP9.3	1.83053			13.16	0.139098
PpHP11.5	1.95033	1.96804	0.0156638	12.7	0.153569	0.154964	0.00123337	0.158407	0.00126078
PpHP11.5	1.98007			12.7	0.155911
PpHP11.5	1.97371			12.7	0.15541
PpHP12.6.1	1.76542	1.74447	0.0184299	12.7	0.139009	0.13736	0.00145118	0.140412	0.00148342
PpHP12.6.2	1.73076			12.7	0.13628
PpHp12.6.3	1.73723			12.7	0.136789
PpHP13.6	2.09052	2.07773	0.0380332	12.7	0.164608	0.163601	0.00299474	0.167236	0.00306129
PpHP13.6	2.10772			12.7	0.165962
PpHP13.6	2.03495			12.7	0.160232
PpHP14.1	1.75724	1.80484	0.0784725	12.7	0.138365	0.142113	0.00617894	0.145271	0.00631625
PpHP14.1	1.76187			12.7	0.13873
PpHP14.1	1.89541			12.7	0.149245
PpHP15.8	1.851	1.82553	0.0327422	13	0.142385	0.140426	0.00251863	0.143546	0.0025746
PpHP15.8	1.7886			13	0.137585
PpHP15.8	1.837			13	0.141308
PpHP16.7	1.6388	1.5929	0.0487086	13	0.126062	0.122531	0.00374682	0.125254	0.00383008
PpHP16.7	1.5418			13	0.1186
PpHP16.7	1.5981			13	0.122931
PpHP17.11	1.8086	1.83403	0.0473808	13	0.139123	0.141079	0.00364468	0.144215	0.00372567
PpHP17.11	1.8048			13	0.138831
PpHP17.11	1.8887			13	0.145285
PpHP18.7	1.8517	1.86587	0.04294	13	0.142438	0.143528	0.00330308	0.146718	0.00337648
PpHP18.7	1.8318			13	0.140908
PpHP18.7	1.9141			13	0.147238

## Sheet: FeedBeads screenings
	[3-HP] (g/L)	[3-HP] Average (g/L)	[3-HP] SD g/L	[Glycerol] in FeedBeads® (g/L)	3-HP Yield (g/g)	3-HP Yield Average (g/g)	3-HP Yield SD (g/g)	3-HP Yield Average (Cmol/Cmol)	3-HP Yield SD (Cmol/Cmol)
PpHP6.5	0.7864	0.7957	0.0131522	4.91	0.160163	0.162057	0.00267865	0.165658	0.00273818
PpHP6.5	0.805			4.91	0.163951
PpHP8.9	1.06131	1.08052	0.0271694	5.566	0.190677	0.194129	0.00488132	0.198443	0.00498979
PpHP8.9	1.09973			5.566	0.197581
PpHP13.6	0.71173	0.76317	0.072748	5.566	0.127871	0.137113	0.0130701	0.14016	0.0133605
PpHP13.6	0.814611			5.566	0.146355
PpHP15.8	0.650504	0.716129	0.0928077	5.566	0.116871	0.128661	0.016674	0.13152	0.0170446
PpHP15.8	0.781754			5.566	0.140452
PpHP17.11	1.00906	0.926021	0.117438	5.566	0.18129	0.166371	0.0210992	0.170068	0.021568
PpHP17.11	0.84298			5.566	0.151452
PpHP18.7	0.940654	0.975307	0.0490065	5.566	0.169	0.175226	0.00880462	0.17912	0.00900028
PpHP18.7	1.00996			5.566	0.181452
Control test #1 (gGlycerol/L)				Control test #2 (gGlycerol/L)
FB c1	4.907	4.91		FB c1	5.6354	5.5659
FB c2	4.712			FB c2	5.913
FB c3	5.111			FB c3	5.1493

## Sheet: Mini Bioreactors mu and q-rates
	µ (h-1)	qS (mmol/OD600/h)	qP_3HP (mmol/OD600/h)	qP_Arabitol (mmol/OD600/h)	Yield 3HP/S (mmol/mmol)	Yield Abt/S (mmol/mmol)	Yield 3HP/S (mmol/mmol)	Yield Abt/S (mmol/mmol)	SD Yield 3HP/S (mmol/mmol)	SD Yield Abt/S (mmol/mmol)
PpHP6 pH5 #1	0.195	7.83	0.47025	0.0765	0.0600575	0.00977011	0.0767578	0.0109065	0.0201674	0.00444226
PpHP6 pH5 #2	0.18	5.985	0.42525	0.04275	0.0710526	0.00714286
PpHP6 pH5 #3	0.193	5.3775	0.53325	0.085	0.0991632	0.0158066
PpHP8 pH5 #1	0.124	4.14	0.40725	0.15975	0.0983696	0.038587	0.10896	0.0407773	0.0115277	0.00455862
PpHP8 pH5 #2	0.136	5.085	0.6165	0.234	0.121239	0.0460177
PpHP8 pH5 #3	0.14	4.95	0.531	0.18675	0.107273	0.0377273
PpHP13 pH5 #1	0.12	5.94	0.3195	0.098	0.0537879	0.0164983	0.0542938	0.0161886	0.00887863	0.00280622
PpHP13 pH5 #2	0.187	6.4575	0.4095	0.0855	0.0634146	0.0132404
PpHP13 pH5 #3	0.148	7.29	0.333	0.13725	0.045679	0.0188272
PpHP15 pH5 #1	0.182	7.155	0.3825	0.08775	0.0534591	0.0122642	0.0583531	0.0112536	0.00985487	0.00195819
PpHP15 pH5 #2	0.179	5.94	0.414	0.07425	0.069697	0.0125
PpHP15 pH5 #3	0.182	6.5025	0.3375	0.0585	0.0519031	0.00899654
PpHP17 pH5 #1	0.194	7.9875	0.42525	0.072	0.0532394	0.00901408	0.0585171	0.0153985	0.00534582	0.00592284
PpHP17 pH5 #2	0.148	6.3	0.40275	0.1305	0.0639286	0.0207143
PpHP17 pH5 #3	0.171	7.515	0.43875	0.12375	0.0583832	0.0164671
PpHP18 pH5 #1	0.167	7.2675	0.4185	0.0855	0.0575851	0.0117647	0.0540931	0.011793	0.00400246	2.52586e-05
PpHP18 pH5 #2	0.184	7.245	0.39825	0.0855	0.0549689	0.0118012
PpHP18 pH5 #3	0.154	8.19	0.40725	0.09675	0.0497253	0.0118132

## Sheet: Mini Bioreactors NMR results
Strain / Sample description	Time (h)	Glycerol (mM)	3-HP (mM)	Arabitol (mM)	Glycerol (g/L)	3-HP (g/L)	Arabitol (g/L)
Medium pH 5	-	25.7895	0	0	2.37264	0	0
Medium pH5 + 0.1 g/L Arabitol + 0.1 g/L 3-HP	-	27.3996	1.05866	0.722085	2.52076	0.0952793	0.108313
PpHP6 pH5 #1	16.25	20.2987	0.190217	0.0618666	1.86748	0.0171195	0.00928
	17.25	16.8822	0.22115	0.0803343	1.55317	0.0199035	0.0120501
	18.25	21.8348	0.321337	0.168979	2.0088	0.0289203	0.0253469
	19.25	20.3642	0.387821	0.161592	1.8735	0.0349039	0.0242388
	20.25	18.7645	0.49124	0.159745	1.72633	0.0442116	0.0239618
	21.25	17.0046	0.55957	0.167132	1.56442	0.0503613	0.0250698
	22.33	15.0005	0.683765	0.168979	1.38005	0.0615388	0.0253469
	23.5	12.1491	0.873058	0.203144	1.11771	0.0785753	0.0304716
	24.5	10.1789	1.07066	0.151435	0.936458	0.0963596	0.0227152
	27.67	0.737263	1.72488	0	0.0678282	0.155239	0
	38.86	0.340623	1.47741	0	0.0313373	0.132967	0
PpHP6 pH5 #2	16.25	14.6533	0.130197	0.0831044	1.3481	0.0117177	0.0124657
	17.25	19.2095	0.213763	0.120963	1.76727	0.0192387	0.0181445
	18.25	22.6509	0.281632	0.173596	2.08389	0.0253469	0.0260394
	19.25	21.682	0.352271	0.18006	1.99474	0.0317043	0.0270089
	20.25	20.8366	0.43676	0.219765	1.91697	0.0393084	0.0329648
	21.25	18.3765	0.530945	0.135737	1.69064	0.0477851	0.0203606
	22.33	17.5293	0.629747	0.157898	1.61269	0.0566772	0.0236848
	23.5	13.7239	0.744247	0.197604	1.2626	0.0669822	0.0296406
	24.5	12.1654	0.904453	0.202221	1.11921	0.0814008	0.0303331
	27.67	0.75092	1.53005	0	0.0690847	0.137704	0
	38.86	0.521911	1.27658	0	0.0480158	0.114892	0
PpHP6 pH5 #3	16.25	19.1696	0.14728	0.0960318	1.7636	0.0132552	0.0144048
	17.25	16.9664	0.167594	0.0609433	1.56091	0.0150835	0.00914149
	18.25	19.6173	0.208223	0.130197	1.80479	0.0187401	0.0195295
	19.25	19.5424	0.28117	0.114499	1.7979	0.0253053	0.0171749
	20.25	21.1276	0.375817	0.135737	1.94374	0.0338235	0.0203606
	21.25	17.1662	0.368891	0.159745	1.57929	0.0332002	0.0239618
	22.33	18.5377	0.506014	0.180983	1.70547	0.0455412	0.0271475
	23.5	14.1396	0.582193	0.139431	1.30084	0.0523974	0.0209146
	24.5	15.0884	0.785337	0.174519	1.38814	0.0706803	0.0261779
	27.67	5.30029	1.28304	0	0.487627	0.115474	0
	38.86	0.385404	1.36522	0	0.0354571	0.12287	0
PpHP8 pH5 #1	16.25	25.3905	0.206376	0.144971	2.33593	0.0185738	0.0217457
	17.25	23.7759	0.261779	0.0932617	2.18739	0.0235601	0.0139892
	18.25	24.0104	0.276553	0.181906	2.20895	0.0248898	0.027286
	19.25	22.3231	0.352271	0.181906	2.05373	0.0317043	0.027286
	20.25	26.5485	0.482006	0.279785	2.44246	0.0433805	0.0419677
	21.25	21.2376	0.474157	0.202221	1.95386	0.0426741	0.0303331
	22.33	21.9299	0.525405	0.31672	2.01755	0.0472864	0.047508
	23.5	19.2641	0.572497	0.283479	1.77229	0.0515248	0.0425218
	24.5	19.2234	0.706388	0.30287	1.76855	0.0635749	0.0454304
	27.67	13.804	1.01295	0.409982	1.26997	0.0911656	0.0614973
	38.86	3.20299	1.75304	0.809807	0.294675	0.157774	0.121471
PpHP8 pH5 #2	16.25	20.8267	0.462615	0.181906	1.91606	0.0416353	0.027286
	17.25	14.7564	0.435375	0.164362	1.35759	0.0391837	0.0246543
	18.25	18.8016	0.656987	0.254854	1.72975	0.0591288	0.038228
	19.25	19.484	0.913226	0.322261	1.79253	0.0821903	0.0483391
	20.25	17.475	0.949699	0.353656	1.6077	0.0854729	0.0530483
	21.25	16.7292	1.09375	0.435837	1.53908	0.0984372	0.0653755
	22.33	14.805	1.27796	0.500473	1.36206	0.115017	0.075071
	23.5	12.5246	1.50419	0.553106	1.15227	0.135377	0.0829659
	24.5	11.1127	1.66671	0.650061	1.02237	0.150004	0.0975092
	27.67	6.65092	2.12747	0	0.611885	0.191473	0
	38.86	0.81272	0.940465	0	0.0747702	0.0846419	0
PpHP8 pH5 #3	16.25	21.0612	0.350424	0.113576	1.93763	0.0315381	0.0170364
	17.25	12.3913	0.292712	1.19116	1.14	0.0263441	0.178675
	18.25	20.6692	0.495395	0.214225	1.90156	0.0445855	0.0321337
	19.25	19.9553	0.61959	0.238233	1.83589	0.0557631	0.0357349
	20.25	15.5923	0.578038	0.112653	1.43449	0.0520234	0.0168979
	21.25	17.2974	0.845357	0.330571	1.59136	0.0760821	0.0495857
	22.33	14.9896	0.887371	0.303793	1.37904	0.0798634	0.0455689
	23.5	12.91	1.05312	0.369353	1.18772	0.0947806	0.055403
	24.5	14.0727	1.37446	0.484776	1.29469	0.123701	0.0727164
	27.67	7.58844	1.96911	0	0.698137	0.17722	0
	38.86	0.592058	1.38969	0	0.0544694	0.125072	0
PpHP13 pH5 #1	16.25	24.0142	0	0.0600199	2.20931	0	0.00900298
	17.25	25.568	0.0798726	0.0544796	2.35226	0.00718853	0.00817194
	18.25	22.4204	0.0784875	0.0831044	2.06267	0.00706388	0.0124657
	19.25	24.9345	0.116346	0.094185	2.29398	0.0104712	0.0141278
	20.25	25.2304	0.145433	0.12835	2.3212	0.013089	0.0192525
	21.25	22.1009	0.144048	0.137584	2.03329	0.0129643	0.0206376
	22.33	23.847	0.190217	0.169902	2.19393	0.0171195	0.0254854
	23.5	17.9254	0.189755	0.121887	1.64913	0.017078	0.018283
	24.5	21.2082	0.243773	0.167132	1.95116	0.0219396	0.0250698
	27.67	19.8572	0.40952	0	1.82686	0.0368568	0
	38.86	2.1146	0	0	0.194543	0	0
PpHP13 pH5 #2	16.25	20.6872	0.227614	0.0683303	1.90322	0.0204852	0.0102495
	17.25	17.5949	0.238233	0.0904915	1.61873	0.0214409	0.0135737
	18.25	15.7662	0.236848	0.101572	1.45049	0.0213163	0.0152358
	19.25	20.2576	0.38228	0.144971	1.8637	0.0344052	0.0217457
	20.25	18.6947	0.429835	0.148665	1.71991	0.0386851	0.0222997
	21.25	17.1057	0.581269	0.143124	1.57372	0.0523143	0.0214686
	22.33	14.1638	0.613588	0.197604	1.30307	0.0552229	0.0296406
	23.5	12.211	0.791339	0.19114	1.12341	0.0712205	0.028671
	24.5	9.4942	0.92523	0.175443	0.873466	0.0832707	0.0263164
	27.67	0.861269	1.49634	0	0.0792367	0.134671	0
	38.86	0.558153	1.53743	0	0.0513501	0.138369	0
PpHP13 pH5 #3	16.25	23.4545	0.150973	0.12281	2.15781	0.0135876	0.0184215
	17.25	22.0788	0.173134	0.0683303	2.03125	0.0155821	0.0102495
	18.25	24.7563	0.196681	0.137584	2.27758	0.0177012	0.0206376
	19.25	22.4606	0.239618	0.120963	2.06637	0.0215656	0.0181445
	20.25	21.6687	0.275168	0.12835	1.99352	0.0247651	0.0192525
	21.25	13.1524	0.259471	0.140354	1.21002	0.0233524	0.0210531
	22.33	18.9754	0.375355	0.164362	1.74574	0.033782	0.0246543
	23.5	16.7518	0.444609	0.184677	1.54116	0.0400148	0.0277015
	24.5	12.6147	0.457074	0.157898	1.16056	0.0411367	0.0236848
	27.67	9.01637	0.932155	0	0.829506	0.0838939	0
	38.86	0.373242	1.24841	0	0.0343382	0.112357	0
PpHP15 pH5 #1	16.25	22.943	0.241465	0.0951084	2.11076	0.0217318	0.0142663
	17.25	23.0159	0.287634	0.106189	2.11746	0.025887	0.0159284
	18.25	21.6751	0.337496	0.129274	1.99411	0.0303747	0.019391
	19.25	19.9477	0.386436	0.135737	1.83519	0.0347792	0.0203606
	20.25	18.7151	0.46954	0.0969552	1.72179	0.0422586	0.0145433
	21.25	16.894	0.528637	0.178213	1.55425	0.0475773	0.0267319
	22.33	15.8528	0.675455	0.201297	1.45845	0.0607909	0.0301946
	23.5	11.7782	0.798264	0.196681	1.08359	0.0718438	0.0295021
	24.5	9.69196	0.91184	0.221612	0.891661	0.0820656	0.0332418
	27.67	1.11521	1.59007	0	0.1026	0.143106	0
	38.86	0.552602	1.34675	0	0.0508394	0.121208	0
PpHP15 pH5 #2	16.25	21.4216	0.191602	0.0849512	1.97078	0.0172442	0.0127427
	17.25	21.9981	0.200836	0.108036	2.02383	0.0180752	0.0162054
	18.25	22.9049	0.264087	0.129274	2.10725	0.0237679	0.019391
	19.25	20.7977	0.294097	0.094185	1.91338	0.0264688	0.0141278
	20.25	19.3209	0.354579	0.149588	1.77752	0.0319121	0.0224382
	21.25	19.0805	0.411367	0.132044	1.75541	0.037023	0.0198066
	22.33	12.6921	0.350885	0.110806	1.16767	0.0315797	0.0166209
	23.5	15.9254	0.637134	0.176366	1.46513	0.0573421	0.0264549
	24.5	14.9082	0.738245	0.187447	1.37155	0.066442	0.028117
	27.67	6.29649	1.20917	0	0.579277	0.108825	0
	38.86	0.151915	0.727626	0	0.0139762	0.0654863	0
PpHP15 pH5 #3	16.25	12.9984	0.168056	0.094185	1.19585	0.015125	0.0141278
	17.25	16.849	0.196681	0.0932617	1.55011	0.0177012	0.0139892
	18.25	21.1209	0.331033	0.0904915	1.94312	0.0297929	0.0135737
	19.25	19.052	0.394746	0.113576	1.75279	0.0355272	0.0170364
	20.25	19.8445	0.518018	0.168056	1.82569	0.0466216	0.0252083
	21.25	16.8018	0.55957	0.153282	1.54577	0.0503613	0.0229922
	22.33	14.2536	0.620513	0.206838	1.31133	0.0558462	0.0310257
	23.5	12.1485	0.833353	0.165286	1.11766	0.0750018	0.0247928
	24.5	9.93177	0.938157	0.186523	0.913722	0.0844341	0.0279785
	27.67	0.769848	1.65193	0	0.070826	0.148674	0
	38.86	0.197575	1.42109	0	0.0181769	0.127898	0
PpHP17 pH5 #1	16.25	22.825	0.238694	0.0886447	2.0999	0.0214825	0.0132967
	17.25	22.1032	0.276091	0.0757174	2.03349	0.0248482	0.0113576
	18.25	16.1458	0.292712	0.0923383	1.48541	0.0263441	0.0138507
	19.25	18.8119	0.39844	0.112653	1.73069	0.0358596	0.0168979
	20.25	17.7789	0.528175	0.164362	1.63566	0.0475357	0.0246543
	21.25	16.9238	0.654217	0.12835	1.55699	0.0588795	0.0192525
	22.33	13.8108	0.711466	0.167132	1.27059	0.064032	0.0250698
	23.5	9.78993	0.84628	0.192987	0.900673	0.0761652	0.0289481
	24.5	7.66735	1.12099	0.204991	0.705397	0.100889	0.0307486
	27.67	0.652421	1.53836	0	0.0600227	0.138452	0
	38.86	0.115374	0.255777	0	0.0106144	0.0230199	0
PpHP17 pH5 #2	16.25	22.9327	0.137584	0.101572	2.1098	0.0123826	0.0152358
	17.25	12.9297	0.0844895	0.108959	1.18953	0.00760406	0.0163439
	18.25	22.5213	0.181906	0.119116	2.07196	0.0163716	0.0178675
	19.25	21.5078	0.214686	0.105266	1.97872	0.0193218	0.0157898
	20.25	19.4847	0.22669	0.12004	1.79259	0.0204021	0.018006
	21.25	17.9273	0.283017	0.162515	1.64931	0.0254715	0.0243773
	22.33	16.6246	0.317644	0.159745	1.52946	0.0285879	0.0239618
	23.5	16.2482	0.447841	0.203144	1.49483	0.0403057	0.0304716
	24.5	15.8857	0.474619	0.222535	1.46149	0.0427157	0.0333803
	27.67	11.5275	1.01803	0	1.06053	0.0916227	0
	38.86	0.0888364	0	0	0.00817295	0	0
PpHP17 pH5 #3	16.25	19.7425	0.104804	0.0858746	1.81631	0.00943236	0.0128812
	17.25	21.2902	0.137584	0.074794	1.9587	0.0123826	0.0112191
	18.25	23.6147	0.173596	0.106189	2.17255	0.0156236	0.0159284
	19.25	24.8301	0.237771	0.176366	2.28437	0.0213994	0.0264549
	20.25	23.1037	0.287634	0.168056	2.12554	0.025887	0.0252083
	21.25	21.3955	0.344883	0.18006	1.96839	0.0310395	0.0270089
	22.33	23.2303	0.466308	0.160669	2.13719	0.0419677	0.0241003
	23.5	18.4211	0.504167	0.223459	1.69474	0.045375	0.0335188
	24.5	17.9263	0.582193	0.204991	1.64922	0.0523974	0.0307486
	27.67	8.97624	0.998638	0	0.825814	0.0898775	0
	38.86	0.141973	0.165747	0	0.0130615	0.0149172	0
PpHP18 pH5 #1	16.25	22.8502	0.144048	0.0932617	2.10222	0.0129643	0.0139892
	17.25	22.8927	0.160669	0.115423	2.10613	0.0144602	0.0173134
	18.25	22.5889	0.21838	0.102495	2.07818	0.0196542	0.0153743
	19.25	21.4294	0.247005	0.106189	1.9715	0.0222304	0.0159284
	20.25	21.3043	0.299176	0.168056	1.95999	0.0269258	0.0252083
	21.25	20.2463	0.379049	0.152358	1.86266	0.0341144	0.0228537
	22.33	17.8539	0.417831	0.134814	1.64256	0.0376048	0.0202221
	23.5	16.937	0.484776	0.161592	1.5582	0.0436298	0.0242388
	24.5	16.553	0.64683	0.202221	1.52288	0.0582147	0.0303331
	27.67	7.81741	1.00833	0	0.719202	0.0907501	0
	38.86	0.124146	0.608048	0	0.0114215	0.0547243	0
PpHP18 pH5 #2	16.25	20.9029	0.287634	0.109883	1.92307	0.025887	0.0164824
	17.25	19.3215	0.325031	0.0978786	1.77758	0.0292528	0.0146818
	18.25	19.2373	0.391514	0.13112	1.76983	0.0352363	0.0196681
	19.25	13.4447	0.360119	0.114499	1.23691	0.0324107	0.0171749
	20.25	16.3138	0.608971	0.157898	1.50087	0.0548074	0.0236848
	21.25	14.2928	0.705926	0.190217	1.31494	0.0635334	0.0285325
	22.33	11.0724	0.752557	0.168979	1.01866	0.0677301	0.0253469
	23.5	7.29968	0.971399	0.269628	0.671571	0.0874259	0.0404442
	24.5	5.88329	1.32875	0.189293	0.541263	0.119587	0.028394
	27.67	0.692543	1.58452	0	0.0637139	0.142607	0
	38.86	0.333649	1.37861	0	0.0306957	0.124075	0
PpHP18 pH5 #3	16.25	22.5348	0.214686	0.0711005	2.07321	0.0193218	0.0106651
	17.25	21.3512	0.238694	0.0997253	1.96431	0.0214825	0.0149588
	18.25	21.922	0.293636	0.114499	2.01682	0.0264272	0.0171749
	19.25	21.2189	0.387359	0.144048	1.95214	0.0348623	0.0216072
	20.25	17.936	0.39567	0.170826	1.65012	0.0356103	0.0256239
	21.25	17.7451	0.508784	0.203144	1.63255	0.0457906	0.0304716
	22.33	14.7434	0.536024	0.151435	1.35639	0.0482421	0.0227152
	23.5	12.9339	0.736859	0.204991	1.18992	0.0663174	0.0307486
	24.5	11.6456	0.874905	0.169902	1.0714	0.0787415	0.0254854
	27.67	1.32845	1.41462	0	0.122218	0.127316	0
	38.86	0.525536	1.39615	0	0.0483493	0.125654	0

## Sheet: Mini Bioreactors ODs
OD600 (AU)	PpHP6.1 pH5	PpHP6.2 pH5	PpHP6.3 pH5	PpHP8.1 pH5	PpHP8.2 pH5	PpHP8.3 pH5	PpHP13.1 pH5	PpHP13.2 pH5	PpHP13.3 pH5	PpHP15.1 pH5	PpHP15.2 pH5	PpHP15.3 pH5	PpHP17.1 pH5	PpHP17.2 pH5	PpHP17.3 pH5	PpHP18.1 pH5	PpHP18.2 pH5	PpHP18.3 pH5
0	0.012	0.01	0.012	0.013	0.012	0.012	0.008	0.011	0.011	0.012	0.011	0.01	0.007	0.008	0.009	0.01	0.012	0.012
1.34083	0.015	0.013	0.013	0.014	0.014	0.012	0.012	0.012	0.013	0.014	0.012	0.013	0.008	0.009	0.011	0.009	0.015	0.014
3.59444	0.015	0.014	0.014	0.016	0.018	0.016	0.011	0.014	0.012	0.016	0.013	0.016	0.009	0.01	0.011	0.01	0.015	0.015
5.91556	0.022	0.017	0.017	0.021	0.029	0.024	0.013	0.019	0.017	0.02	0.016	0.02	0.013	0.012	0.015	0.013	0.022	0.02
8.19889	0.029	0.027	0.022	0.028	0.045	0.035	0.014	0.027	0.021	0.031	0.021	0.032	0.022	0.017	0.018	0.019	0.031	0.029
10.455	0.037	0.034	0.025	0.038	0.057	0.051	0.017	0.036	0.031	0.043	0.028	0.043	0.031	0.026	0.026	0.028	0.043	0.04
12.7114	0.048	0.053	0.04	0.052	0.078	0.067	0.022	0.05	0.04	0.062	0.042	0.062	0.05	0.034	0.033	0.034	0.063	0.055
14.9672	0.071	0.073	0.054	0.06	0.112	0.09	0.03	0.083	0.055	0.086	0.063	0.088	0.077	0.052	0.049	0.052	0.095	0.076
16.4592	0.091	0.087	0.065	0.082	0.144	0.116	0.041	0.108	0.067	0.105	0.079	0.114	0.108	0.064	0.06	0.059	0.119	0.101
17.7383	0.119	0.125	0.078	0.096	0.155	0.139	0.048	0.113	0.089	0.124	0.099	0.137	0.14	0.081	0.082	0.083	0.166	0.118
19.4461	0.179	0.171	0.108	0.113	0.203	0.175	0.06	0.171	0.101	0.175	0.115	0.203	0.189	0.1	0.103	0.108	0.201	0.139
20.4222	0.209	0.185	0.124	0.119	0.225	0.195	0.064	0.195	0.11	0.193	0.136	0.239	0.217	0.115	0.119	0.127	0.239	0.177
21.4339	0.236	0.226	0.176	0.124	0.26	0.23	0.07	0.24	0.146	0.244	0.2	0.264	0.254	0.142	0.131	0.148	0.28	0.206
22.8414	0.295	0.283	0.223	0.189	0.318	0.247	0.09	0.334	0.175	0.345	0.239	0.378	0.369	0.173	0.179	0.193	0.406	0.237
23.6503	0.409	0.361	0.225	0.18	0.361	0.329	0.098	0.365	0.201	0.373	0.271	0.405	0.429	0.195	0.191	0.199	0.457	0.302
24.0311	0.44	0.38	0.25	0.198	0.352	0.348	0.105	0.392	0.208	0.376	0.304	0.408	0.452	0.184	0.206	0.214	0.488	0.356
25.3769	0.476	0.425	0.341	0.188	0.372	0.325	0.109	0.433	0.23	0.397	0.337	0.465	0.549	0.214	0.25	0.252	0.553	0.412
26.6153	0.583	0.495	0.407	0.22	0.291	0.403	0.123	0.539	0.26	0.491	0.383	0.551	0.631	0.264	0.339	0.367	0.567	0.459
27.6808	0.617	0.585	0.476	0.232	0.152	0.425	0.156	0.597	0.36	0.52	0.453	0.569	0.613	0.36	0.408	0.425	0.557	0.536
30.2525	0.479	0.531	0.439	0.278	0.051	0.471	0.211	0.463	0.447	0.359	0.439	0.491	0.327	0.399	0.499	0.579	0.447	0.443
32.505	0.203	0.483	0.263	0.303	0.052	0.151	0.247	0.367	0.387	0.255	0.319	0.435	0.283	0.255	0.335	0.523	0.363	0.291
34.7586	0.097	0.238	0.142	0.319	0.11	0.099	0.219	0.298	0.302	0.191	0.231	0.35	0.419	0.275	0.323	0.474	0.154	0.206
37.0133	0.104	0.226	0.096	0.211	0.259	0.182	0.469	0.223	0.247	0.14	0.237	0.323	0.731	0.531	0.611	0.443	0.112	0.128
39.3844	0.15	0.497	0.106	0.165	0.547	0.449	0.534	0.171	0.406	0.225	0.461	0.251	0.77	0.563	0.538	0.571	0.102	0.121

## Sheet: FedBatch PpHP8
PpHP8 #1
	Time (h)	Reactor V (mL)	[Glycerol] (g/L)	[3-HP] (g/L)	[Arabitol] (g/L)	[X] (g/L) #1	[X] (g/L) #2	[X] (g/L) #3	[X] Average (g/L)	SD x
	0	400	40	0	0	0	0	0	0
M1.1 PpHP8	24	400	0	5.0465	1.3357	20.5	20.35	21.1	20.65	0.396863
M1.2 PpHP8	28	413.951	0	5.7215	0.0037	27.5	26.8	27.35	27.2167	0.368556
M1.3 PpHP8	32	432.782	0	8.8118	0.0081	34.5	34.1	34.2	34.2667	0.208167
M1.4 PpHP8	36	458.202	0	10.6287	0.0146	43.4	42.5	42.3	42.7333	0.585947
M1.5 PpHP8	45	552.751	0	23.9729	0.0612	65.1	62.9	64.1	64.0333	1.10151
M1.6 PpHP8	48	601.355	0	27.5056	1.4187	71.3333	68.6667	70.5333	70.1778	1.36843
M1.7 PpHP8	51	662.223	0	30.1753	5.3269	70.1333	69.8667	71.4667	70.4889	0.857213
M1.8 PpHP8	53	702.447	17.21	31.0694	5.8415	72.2667	75.7333	71.7333	73.2444	2.17187
M1.9 PpHP8	56.5	702.447	0	34.0877	5.9834	75.4667	70	71.6	72.3556	2.81056
PpHP8 #2
	Time (h)	Reactor V (mL)	[Glycerol] (g/L)	[3-HP] (g/L)	[Arabitol] (g/L)	[X] (g/L) #1	[X] (g/L) #2	[X] (g/L) #3	[X] Average (g/L)	SD x
	0	400	40	0	0	0	0	0	0
M2.1 PpHP8	24	400	0	4.8076	1.2009	20.85	21.05	21.05	20.9833	0.11547
M2.2 PpHP8	28	413.951	0	6.4886	0.0101	27	27.5	27.25	27.25	0.25
M2.3 PpHP8	32	432.782	0	8.7323	0.006	34.05	33.95	34.05	34.0167	0.057735
M2.4 PpHP8	36	458.202	0	10.9881	0.01	43	42.2	43.7	42.9667	0.750555
M2.5 PpHP8	45	552.751	0	24.885	0.0536	64.5	62	67.7	64.7333	2.85715
M2.6 PpHP8	48	601.355	0	29.5519	1.7974	70	77.6	69.6	72.4	4.50777
M2.7 PpHP8	51	662.223	0	33.3817	5.8124	70.4	74.8	74.6667	73.2889	2.50274
M2.8 PpHP8	53	702.447	17.62	34.2293	6.1884	71.3333	70	74.1333	71.8222	2.10959
M2.9 PpHP8	56.5	702.447	0	36.7093	5.6472	71.8667	73.6	72	72.4889	0.964557
PpHP8 Average and SD
Time (h)	Reactor V (mL)	[Glycerol] (g/L)	[3-HP] (g/L)	[Arabitol] (g/L)	[Biomass] (g/L)	SD [Glycerol] (g/L)	SD [3-HP] (g/L)	SD [Arabitol] (g/L)	SD [X] (g/L)	Total glycerol	Total biomass	Total 3-HP
0	400	40	0	0	0	0	0	0	0	40	0	0
24	400	0	4.92705	1.2683	20.8167	0	0.168928	0.095318	0.416143	40	8.32667	1.97082
28	413.951	0	6.10505	0.0069	27.2333	0	0.542422	0.00452548	0.445447	52.1325	11.2733	2.52719
32	432.782	0	8.77205	0.00705	34.1417	0	0.056215	0.00148492	0.21535	67.269	14.7759	3.79639
36	458.202	0	10.8084	0.0123	42.85	0	0.254134	0.00325269	0.951572	85.728	19.6339	4.95243
45	552.751	0	24.429	0.0574	64.3833	0	0.644952	0.00537401	3.04991	139.485	35.588	13.5031
48	601.355	0	28.5288	1.60805	71.2889	0	1.44695	0.267781	4.65118	160.541	42.87	17.1559
51	662.223	0	31.7785	5.56965	71.8889	0	2.26727	0.3433	2.60595	182.551	47.6065	21.0445
53	702.447	17.415	32.6493	6.01495	72.5333	0.289914	2.23439	0.245295	3.02735	195.002	50.9508	22.9344
56.5	702.447	0	35.3985	5.8153	72.4222	0	1.85375	0.237729	2.97363	195.002	50.8728	24.8656

## Sheet: FedBatch PpHP18
PpHP18.1
	Time (h)	Reactor V (mL)	[Glycerol] (g/L)	[3-HP] (g/L)	[Arabitol] (g/L)	[X] (g/L) #1	[X] (g/L) #2	[X] (g/L) #3	[X] Average (g/L)	SD x
	0	400	40	0	0	0	0	0	0
M3.1 PpHP18	22	400	0	4.2877	0.0019	22.35	22.55	22.5	22.4667	0.104083
M3.2 PpHP18	28	422.66	0	6.0454	0	31.75	31.7	31.45	31.6333	0.160728
M3.3 PpHP18	32	444.541	0	8.8432	0	37.9	38.9	38.85	38.55	0.563471
M3.4 PpHP18	36	474.074	0	12.8853	0	46.4	48.3	49.1	47.9333	1.38684
M3.5 PpHP18	45	583.925	0	26.3427	0.0145	70.4	69.2	69.2	69.6	0.69282
M3.6 PpHP18	48	640.395	0	33.8745	0.161	73.3333	76.4	76	75.2444	1.66711
M3.7 PpHP18	51	702.447	0	34.9255	2.2841	77.3333	75.4667	76.1333	76.3111	0.945947
M3.8 PpHP18	52	702.447	0	36.5273	0.1517	79.7333	78.8	80	79.5111	0.630109
PpHP18.2
	Time (h)	Reactor V (mL)	[Glycerol] (g/L)	[3-HP] (g/L)	[Arabitol] (g/L)	[X] (g/L) #1	[X] (g/L) #2	[X] (g/L) #3	[X] Average (g/L)	SD x
	0	400	40	0	0	0	0	0	0
M4.1 PpHP18	22	400	0	3.9317	0	22.15	22.55	22.85	22.5167	0.351188
M4.2 PpHP18	28	422.66	0	5.8309	0	31.7	31.6	31.55	31.6167	0.0763763
M4.3 PpHP18	32	444.541	0	9.5453	0	37.75	38.5	38.5	38.25	0.433013
M4.4 PpHP18	36	474.074	0	13.6837	0	47.4	49	48.8	48.4	0.87178
M4.5 PpHP18	45	583.925	0	24.6709	0	69.8	66.4	67.2	67.8	1.77764
M4.6 PpHP18	48	640.395	0	31.7749	0.1985	75.0667	76.1333	78.4	76.5333	1.70229
M4.7 PpHP18	51	702.447	0	35.7226	2.3546	79.2	76.6667	77.8667	77.9111	1.26725
M4.8 PpHP18	52	702.447	0	37.563	0.1682	78.6667	78.9333	78.5333	78.7111	0.20367
PpHP18 Average
Time (h)	Reactor V (mL)	[Glycerol] (g/L)	[3-HP] (g/L)	[Arabitol] (g/L)	[Biomass] (g/L)	SD [Glycerol] (g/L)	SD [3-HP] (g/L)	SD [Arabitol] (g/L)	SD [X] (g/L)	Glycerol added (g/L)	Total biomass	Total 3-HP
0	400	40	0	0	0	0	0	0	0	40	0	0
22	400	0	4.1097	0.00095	22.4917	0	0.25173	0.0013435	0.365947	40	8.99667	1.64388
28	422.66	0	5.93815	0	31.625	0	0.151674	0	0.177922	59.3006	13.3666	2.50982
32	444.541	0	9.19425	0	38.4	0	0.49646	0	0.709935	76.07	17.0704	4.08722
36	474.074	0	13.2845	0	48.1667	0	0.564554	0	1.64158	96.25	22.8346	6.29784
45	583.925	0	25.5068	0.00725	68.7	0	1.18214	0.010253	1.92669	153.393	40.1156	14.8941
48	640.395	0	32.8247	0.17975	75.8889	0	1.48464	0.0265165	2.38249	175.139	48.5988	21.0208
51	702.447	0	35.324	2.31935	77.1111	0	0.563635	0.049851	1.57696	195.002	54.1665	24.8133
52	702.447	0	37.0451	0.15995	79.1111	0	0.73235	0.0116673	0.659512	195.002	55.5714	26.0223
